# Supplementary material for: Rigid Polyurethane Foams’ Development and Optimization from Polyols Based on Depolymerized Suberin and Tall Oil Fatty Acids
Source: Polymers (Basel). 2024 Mar 29;16(7):942. doi: 10.3390/polym16070942 (PMC11013755; doi:10.3390/polym16070942)
Supplement: Supplementary file 1 [file polymers-16-00942-s001.zip]

Archive with 1 entries (1 files):
- polymers-2918374-supplementary.pdf
